# Supplementary material for: Effects of Grazing, Extreme Drought, Extreme Rainfall and Nitrogen Addition on Vegetation Characteristics and Productivity of Semiarid Grassland
Source: Int J Environ Res Public Health. 2023 Jan 5;20(2):960. doi: 10.3390/ijerph20020960 (PMC9859310; doi:10.3390/ijerph20020960)
Supplement: Supplementary file 1 [file ijerph-20-00960-s001.zip]

Archive with 1 entries (1 files):
- ijerph-1993604-supplementary.pdf
